# Supplementary material for: A Novel Ferroptosis-Related LncRNA Pair Prognostic Signature Predicts Immune Landscapes and Treatment Responses for Gastric Cancer Patients
Source: Front Genet. 2022 Jun 20;13:899419. doi: 10.3389/fgene.2022.899419 (PMC9250987; doi:10.3389/fgene.2022.899419)
Supplement: Supplementary file 5 [file Table1.XLSX]

## Sheet: Sheet1
Gene set A	Gene set B
ELANE	LRRC19
MPO	VIPR1
CGB5	BCL2L14
FGL1	CXCL3
KRT81	CES3
CST6	MYB
PCSK1	CCL15
VTN	LRRC66
TF	ABO
KRT5	CXCL2
CLDN6	KCNQ1
NTS	DEGS2
MPZ	GPA33
CHGA	HSD11B2
SLC7A2	CCL20
PEG10	MISP3
FAM25A	ANKRD36C
CILP	AMH
CNTN1	GSDMB
CRLF1	CASP5
EEF1A2	ERICH2
CASQ2	REC8
THBS4	ASCL2
ECRG4	MAMDC4
TFPI2	NEURL3
MYOC	PRKCG
SERPINF2	RNF43
VIP	C19orf57
CTSG	PHGR1
KIF1A	SP5
GPC3	SNORC
CLC	OBP2B
LYNX1
CPE
NPTX1
DKK1
CDH2
APOB
RBP4
SOX15
CARTPT
PI16
SGCA
TAC3
PCP4L1
FAM83A
PTGIS
CYP1B1
FCER1A
RET
PLIN4
SFRP2
F13A1
ARL4D
ATP1A2
PTHLH
GAMT
SCG2
SFRP1
CHRDL1
PLAAT5
APOD
ADCY5
TMEM100
ITGA8
PDGFRL
SLIT2
SYNC
EFEMP1
GNAO1
MN1
CHRNA3
SCRG1
CHRD
C7
BOC
AOC3
FHL1
MYH11
METTL24
CALB2
TMTC1
JPH2
ITGBL1
HSPB8
AGT
RGS4
TNFAIP8L3
CHRDL2
NPW
RBPMS2
KCNMA1
GFRA3
TMOD1
ACKR1
AHNAK2
HAND2
TIMP3
C8orf88
SHISA2
LMOD1
MMRN1
RCAN2
NGFR
C14orf132
TNXB
FLNC
CD109
DES
PTPN13
SHISAL1
S100A12
HSPB7
ACTC1
PALM
SVEP1
FABP4
CCDC8
SNAP25
TNS1
BEX2
NTN1
ETNK2
FBLN1
OMD
SPON1
GNG4
ANXA1
MXRA8
AKR1C2
COL8A1
GREM2
GREM1
KCNK3
MRGPRF
ISM1
SALL2
TYRP1
DACT3
CCL19
MGP
WASF3
TACR2
RGMA
MOXD1
DIO3
COL14A1
VGLL3
GAS1
PRIMA1
SHISA3
ANGPTL1
TUSC3
PGM5
LRRN2
CILP2
HMCN1
MFAP5
FLNA
CD79B
CRYAB
PLAGL1
PLN
SCARA5
CCDC80
AMIGO2
SRPX
CCL13
SERPINA5
TAGLN
SLC22A17
STMN2
PRAME
TMEM200B
MYOCD
CES1
SFRP4
CNN1
LAMA2
MYL9
GXYLT2
COL8A2
C1QL1
NIBAN1
EFS
AOX1
TUBB2B
MAMDC2
ABCC9
AKAP12
MAP1B
TENT5B
OGN
CPXM2
FXYD6
PTGDS
PODN
KLF15
WNT9A
PPP1R14A
PDE3A
SEPTIN5
PPP1R3C
RNF150
SYNM
MEOX1
P2RY14
NPTXR
SPOCK1
SSC5D
SLC29A4
ARHGEF25
CAV1
LARP6
COLEC12
SYNPO2
SGCE
RAB3B
DPYSL3
ROR2
RASSF8
DNAJB5
MYOM1
CACNA1H
FMO2
CHST3
HOPX
UPK1B
ADAMTS8
WNT7B
PRELP
FBN1
LRRN1
PSD
BHLHA15
PDLIM3
PTGER1
NCS1
NDNF
LOXL4
SYN1
BARX1
LDB3
ZCCHC24
ARHGEF4
ELN
IGF2BP1
SELP
HAVCR1
ISLR
SORBS1
MID2
DUOXA1
PPP1R12B
GPX3
FN1
KIT
CAVIN1
CAV2
ADH1B
SPEG
KRT7
DAAM2
TIMP4
PLXDC2
REEP2
MRVI1
ZNF423
INMT
FKBP10
FNDC1
PRUNE2
RTL5
FRMD6
AXL
VSTM2L
CYTL1
LAMP5
C3orf80
LYVE1
ABCA8
COPZ2
SERPINE1
EHD3
ITGA9
UCHL1
SLC2A4
CDA
SERPINE2
PCDHB5
APBB1
CPED1
ITIH5
MEDAG
ANKRD65
ABI3BP
TCEAL7
TSPYL5
SLIT3
LIMS2
MEOX2
ECEL1
MPDZ
NR2F1
CLDN5
ZNF853
ADAM33
NRP2
GUCY1A1
GPBAR1
COL10A1
PHLDB2
VSTM4
KCNMB1
NNMT
MYLK
ASB2
TUBB6
EPHX3
ASPN
EML1
SGCD
ACTA2
FIBIN
FGF7
LRRN4CL
FOXC2
SOD3
PRDM8
THBS2
MCC
EVC
PKIA
GAS7
FSTL3
DIRAS3
EDNRA
SVIL
MSRB3
PNMA8A
SERPINF1
SMOC2
MYH10
MATN3
HSPB6
FGF2
PLTP
GAPT
DPT
ATP1B2
FBLN2
NTM
HEYL
SCARF2
BICC1
IGFBP6
EGFR
RSPO3
CTHRC1
FCRLA
COL4A5
SMAD9
CNTNAP1
IGFBP5
FRZB
TCF7L1
DCBLD2
PDE2A
KCNE4
TAFA5
FGFR1
FAM229B
ADAMTSL4
AEBP1
MAPK8IP1
FERMT2
TMEM61
LTBP1
FAP
RBP7
ZNF521
CCN3
RRAD
GPER1
FBXL7
KIAA1324L
PLPPR4
BVES
MMP11
NPR1
PDLIM4
CRABP2
LRRC17
THSD4
RASL12
ENTPD3
FEZ1
TGFB2
RTL8B
ECM1
ATP8B2
KCNN3
OLR1
LAYN
LRRC32
TNC
DMD
VCAN
TMEM47
CCM2L
C4A
LOX
GFPT2
CTXN1
ACTG2
OLFML2B
FABP3
PCDHGB7
SRPX2
BMP6
SLCO2A1
PLPP4
FBLN5
POSTN
COL4A4
ARMCX1
IGFBP1
AMOTL1
TPM2
LRRC4B
TSHZ3
PRICKLE2
MAP1A
LTBP2
THBS1
BNC2
ETV1
ADAMTS1
VLDLR
GLI3
C16orf89
STON1
TGFB3
TIMP2
MXRA7
SPARCL1
JAM3
SEMA3A
SETBP1
EFHD1
ANGPTL2
C4B
DDR2
SELENOP
CKB
EMILIN1
HOXA4
TCF21
KRT80
TSPAN18
CPXM1
ALOX5AP
CHI3L2
GPC6
SYNDIG1
DCLK2
ADGRA2
SYT11
EPHA3
SLC24A3
CERCAM
HEG1
CDON
MFAP4
EFEMP2
NXN
PDE1A
TSPAN9
RAB6B
IGFBPL1
NPTX2
CGNL1
JAM2
KANK2
TWIST2
COL11A1
NDN
EHD2
DZIP1
TANC2
ICAM2
GGT5
DCN
TGFB1I1
CLEC10A
PAPPA
FZD8
CRMP1
MRC2
FAXDC2
PDZRN3
CFD
CD36
TUBA1A
EBF1
FPR1
SCN1B
CTF1
TMEM119
LZTS1
HTRA3
RAB31
SLC37A2
CDH11
RIMKLB
ADAMTS12
SDC2
FOLR2
LEPR
HTRA1
ST3GAL4
FGF10
ADAM12
SSBP2
PDLIM7
ICAM3
CALHM2
NEGR1
ANTXR2
MARVELD1
FAM124A
CSF1R
PCDHGC3
CSRP1
CDK14
CMTM3
RAI2
RBMS3
CLIP3
COL6A3
GLI1
ITGA11
NFASC
AKT3
FOXF1
TCEAL2
CPA3
ST6GALNAC5
CXCL12
PHYHD1
TTLL7
ITGA7
RNASE2
CH25H
CPNE8
CACNA1C
EPB41L3
VSIG4
C11orf96
P3H3
A2M
HDGFL3
COX7A1
CLIP4
CLEC3B
DHRS9
FAM107A
P2RY2
PITX1
SPARC
OLFML3
TGFB1
L1CAM
LHFPL6
SIX2
BMERB1
COL5A1
FNDC4
CCL11
TMIGD3
EMP3
S1PR3
GPSM1
TMEM121
CYS1
CTSK
CNRIP1
C1S
TMEM88
PDE7B
FAM110D
ANTXR1
SMARCD3
HGF
FSTL1
SYNPO
SV2A
GLT8D2
GAREM2
ARMCX2
THBD
